# Supplementary material for: Specialized contributions of mid-tier stages of dorsal and ventral pathways to stereoscopic processing in macaque
Source: eLife. 2021 Feb 24;10:e58749. doi: 10.7554/eLife.58749 (PMC7959693; doi:10.7554/eLife.58749)
Supplement: Figure 4—source data 1. [file elife-58749-fig4-data1.csv]

Area	BinoCorr	SignedAmpRatio
MT	-100	-0.667548862
MT	-70	-0.473420759
MT	-30	-0.165671779
MT	0	0.060002753
MT	30	0.269208135
MT	70	0.676589224
MT	100	1
V4	-100	-0.1787898
V4	-70	-0.179356229
V4	-30	0.128915607
V4	0	0.326798841
V4	30	0.446457289
V4	70	0.887651855
V4	100	1
