# Supplementary material for: Specialized contributions of mid-tier stages of dorsal and ventral pathways to stereoscopic processing in macaque
Source: eLife. 2021 Feb 24;10:e58749. doi: 10.7554/eLife.58749 (PMC7959693; doi:10.7554/eLife.58749)
Supplement: Figure 5—source data 1. — The source file contains area ratio, amplitude ratio, area ratio calculated without fitting, flag to select Monkey O’s data, disparity discrimination index for correlated RDSs, and mean firing rate for uncorrelated RDSs. [file elife-58749-fig5-data1.csv]

Area	AreaRatio	AmpRatio	AreaRatioWOfits	isMonkeyO	DDI	ResponseURDS
MT	NaN	0.06699944	0.429370075	0	NaN	NaN
MT	0.942857958	0.511325168	0.704886105	0	0.625129887	56.50398773
MT	0.558744893	0.172716083	0.344565434	0	0.574134164	100.2235923
MT	0.015843123	0.06926729	0.084032774	0	0.571290626	83.23201307
MT	0.755085668	0.290975165	0.486954086	0	0.384866751	134.2089584
MT	0.656345853	0.393334129	0.060673524	0	0.451443452	36.46969547
MT	NaN	0.770705945	0.449923362	0	NaN	NaN
MT	0.214405418	0.508174177	0.238428738	0	0.469230921	126.9851419
MT	0.391678628	0.300727334	0.222534074	0	0.822208756	82.88231798
MT	NaN	NaN	0	0	NaN	NaN
MT	0	0.349440449	0.039596489	0	0.674142753	133.7463118
MT	0	0.257376507	0.055145358	0	0.690453334	74.2882199
MT	0.068110069	0.15268359	0.238900184	0	0.631430463	73.10034973
MT	0.401704929	0.439729706	0.027962052	0	0.515391409	91.13106276
MT	0.377120303	0.106811924	0.282170985	0	0.69596146	20.32874035
MT	NaN	0.544293548	0.571252994	0	NaN	NaN
MT	0.614614412	0.599670016	0.634010671	0	0.553976318	53.17454261
MT	1.075870996	0.356017818	0.618678016	0	0.441419316	49.20496672
MT	0.609612198	0.17431117	0.366083775	0	0.556842928	72.11965631
MT	0.641107837	0.405039569	0.308645391	0	0.525828303	111.7925354
MT	NaN	NaN	0	0	NaN	NaN
MT	0.450773196	0.379189404	0.045095445	0	0.619008051	103.1992449
MT	0.852910497	0.366566382	0.498564951	0	0.576449768	55.67690238
MT	0.494987264	0.313022702	0.331395891	0	0.626315218	93.61269943
MT	NaN	NaN	0.235039119	0	NaN	NaN
MT	NaN	0.160863743	0.074364669	0	NaN	NaN
MT	0.182143427	0.171639958	0.092567481	0	0.55173304	45.81940663
MT	0.434248755	0.356833167	0.216366453	0	0.665841219	87.96905963
MT	0.417946292	0.172052162	0.255949888	0	0.54913966	39.61181832
MT	0	0.189759958	0.023264042	0	0.566629212	70.65049304
MT	0.671719627	0.448972106	0.288153717	0	0.610242614	25.42860777
MT	NaN	0.214794594	0.620587512	0	NaN	NaN
MT	NaN	0.124416862	0.022024197	0	NaN	NaN
MT	0	0.215121716	0.115314831	0	0.621153215	53.04013271
MT	1.397238616	0.477154354	0.774819801	0	0.479488111	18.44529436
MT	0.507039433	0.646749106	0.237027268	0	0.556314859	68.31733905
MT	0.885270166	0.305845378	0.259887797	0	0.586151196	148.4852468
MT	NaN	0.336539605	0.261307587	0	NaN	NaN
MT	0.052298539	0.066605818	0.085094357	0	0.603993116	17.35302937
MT	0.515694807	0.331052675	0.379969051	0	0.525726058	17.02970297
MT	0.537882848	0.544153658	0.307582677	0	0.650076181	51.23201096
MT	0.150902721	0.167426187	0.265637274	0	0.684395091	12.4637974
MT	1.093023596	0.619401381	0.650609256	0	0.511480141	20.60725949
MT	NaN	0.371873184	0.269471617	0	NaN	NaN
MT	0	0.177001347	0.023072411	0	0.523521814	49.83811779
MT	0.703561768	0.130360199	0.422383975	0	0.637697849	26.96725156
MT	0.789904627	0.667548862	0.390218238	0	0.702580675	47.3455917
MT	0.779857763	0.214507087	0.456989751	0	0.557232727	25.68907934
MT	0.450899955	0.355230962	0.287911752	0	0.64572337	39.79585296
MT	0.500042475	0.2115667	0.334460694	0	0.618243667	8.330742581
MT	0.727333777	0.202160724	0.313397791	0	0.568118346	39.68991625
V4	0.171851677	0.122955486	0.229245119	1	0.407006694	63.61080552
V4	0.341919052	0.009878621	0.258469797	1	0.727784743	59.5878907
V4	0	0.319279094	0	1	0.516333372	63.34625349
V4	NaN	NaN	0.414654159	0	NaN	NaN
V4	0	0.141829574	0.153986632	1	0.654645906	40.44423915
V4	NaN	0.336395878	0.031806912	0	NaN	NaN
V4	0	0.118372839	0	1	0.545619549	6.849447622
V4	0.331453678	0.128962781	0.200304509	1	0.439777223	31.48139329
V4	0.322029605	0.883194604	0.193649816	1	0.428371449	61.21552673
V4	NaN	0.260087499	0.452691438	0	NaN	NaN
V4	0	0.443402807	0	1	0.525867345	23.57535754
V4	0.169287453	0.528958638	0.021834058	1	0.446240251	32.94573164
V4	0	0.134036969	0	1	0.432485808	89.13342419
V4	NaN	0.222136431	0.799598963	0	NaN	NaN
V4	NaN	0.799573025	0.098203396	0	NaN	NaN
V4	NaN	0.245125334	0.130361692	0	NaN	NaN
V4	NaN	0.081578806	0	0	NaN	NaN
V4	0	0.063978348	0.049605944	1	0.566544459	39.51860703
V4	0.55229193	0.183985268	0.267081186	1	0.449735475	52.74245831
V4	0	0.462315165	0	1	0.482649174	67.76015721
V4	0.226257897	0.089534804	0.317711071	1	0.558044912	132.9734492
V4	NaN	0.189025181	0.177595387	0	NaN	NaN
V4	1.357649988	0.337996044	1.074502683	1	0.46013873	18.75701901
V4	NaN	0.529311263	0.06758908	0	NaN	NaN
V4	0.699332543	0.176075789	0.023715579	1	0.519212754	44.52968623
V4	NaN	0.942283393	0	0	NaN	NaN
V4	NaN	NaN	0.168781769	0	NaN	NaN
V4	NaN	0.503141927	0.069989967	0	NaN	NaN
V4	0.896242522	0.530937409	0.374095515	1	0.483404662	84.20114333
V4	0	0.48092869	0.324102173	1	0.481790108	79.05426425
V4	NaN	0.142203414	0.10137363	0	NaN	NaN
V4	NaN	0.228620136	0.050449058	0	NaN	NaN
MT	0.494210081	0.369131585	0.326921593	1	0.491129216	53.16577894
MT	NaN	0.351196208	0	0	NaN	NaN
MT	0.562928288	0.898056669	0.141697708	1	0.600771255	15.00411704
MT	0.085453645	0.024619338	0.113549135	1	0.67386587	25.51630417
MT	NaN	0.754036117	0.29052522	0	NaN	NaN
MT	0.307763694	0.002000976	0.260258298	1	0.658606747	38.04717669
MT	0.773172293	1.348993632	0.038294102	1	0.485002413	46.29952288
MT	0.188689654	0.187894433	0.155940442	1	0.516280086	21.58887795
MT	NaN	NaN	0.588817847	0	NaN	NaN
MT	NaN	0.126782323	0.351422639	0	NaN	NaN
MT	0.439775878	0.712774207	0.473252565	1	0.557577729	61.88498426
MT	0.728484048	0.129573116	0.424810677	1	0.713781506	19.24224225
MT	0.259098428	0.237777049	0.195205739	1	0.644326136	74.3770639
MT	NaN	NaN	0.024030969	0	NaN	NaN
MT	NaN	NaN	0.667247748	0	NaN	NaN
MT	0.715959689	0.535762541	0.3902642	1	0.656534199	48.55300946
MT	NaN	0.516890069	0.820504662	0	NaN	NaN
MT	NaN	0.617361833	0.562335054	0	NaN	NaN
MT	NaN	0.445863893	0.061947032	0	NaN	NaN
MT	0.345146033	0.770020917	0.462159527	1	0.471973927	12.80558656
MT	NaN	0.338980814	0.123269205	0	NaN	NaN
MT	1.314159366	0.267112189	0.706024566	1	0.502855425	15.85435329
MT	0.686134838	0.234630895	0.18136182	1	0.569399381	109.2996171
MT	NaN	0.101437292	0.101917783	0	NaN	NaN
MT	0.637613049	0.227706936	0.398339298	1	0.651126629	16.7412464
MT	NaN	0.576456722	0.305856627	0	NaN	NaN
MT	NaN	NaN	0.154600397	0	NaN	NaN
MT	0.51021111	0.151595774	0.379102084	1	0.555638794	78.71749758
MT	0.880549658	1.293561647	0.462468414	1	0.534000333	30.81241943
MT	0.012089979	0.277121014	0.075689772	1	0.4512446	22.37977369
MT	0.395005469	0.525631252	0.216042076	1	0.624582353	34.27403737
MT	0.322977009	0.312456491	0.225712664	1	0.630065455	63.6819289
V4	NaN	0.51169043	0.051980042	0	NaN	NaN
V4	1.02142193	0.369257936	0.609460345	0	0.44978553	17.52263325
V4	0	0.253465799	0	0	0.482117536	35.62769603
V4	0.409179544	0.299269417	0.392261556	0	0.421447269	50.64432823
V4	0.765235963	0.867889732	0.789523036	0	0.468963587	32.33770072
V4	NaN	0.045031489	0.018197026	0	NaN	NaN
V4	NaN	0.172200663	0.334466397	0	NaN	NaN
V4	0.685932672	0.14532328	0.155428949	0	0.569425344	11.2312429
V4	NaN	0.458341976	0	0	NaN	NaN
V4	NaN	0.536991068	0	0	NaN	NaN
V4	0.17039105	0.156108382	0.194508188	0	0.510189098	14.41425825
V4	0.071985915	0.412847055	0.347333093	0	0.565302792	29.89452752
V4	0.130458925	0.179950168	0.126187873	0	0.601027312	33.87766341
V4	0	0.474474761	0	0	0.500213535	91.64289168
V4	NaN	0.350232855	0.196734796	0	NaN	NaN
V4	0	0.067496319	0.050548397	0	0.632330549	19.16995755
V4	NaN	0.3178385	0	0	NaN	NaN
V4	0.149772491	0.1787898	0.113350644	0	0.630978363	18.41021346
V4	0.154292139	0.591419723	0.179905271	0	0.543350522	17.02852998
V4	0.542905908	0.208844267	0.276373255	0	0.585654154	11.35928049
V4	NaN	NaN	0	0	NaN	NaN
V4	1.189844577	0.33798771	0.671080653	0	0.443606414	7.930806107
V4	0.314874857	0.40235277	0.203415012	0	0.491080395	23.69178103
V4	NaN	0.331659034	0.349979074	0	NaN	NaN
V4	NaN	NaN	0.435777262	0	NaN	NaN
V4	NaN	0.268241713	0.121589655	0	NaN	NaN
V4	NaN	0.210649762	0.03658163	0	NaN	NaN
V4	NaN	0.8780585	0.447666916	0	NaN	NaN
V4	0	0.220549501	0	0	0.54076252	11.28605745
V4	NaN	0.458054694	0	0	NaN	NaN
V4	0	0.232865862	0.035070947	0	0.458832779	32.21850385
V4	NaN	NaN	0.126993296	0	NaN	NaN
V4	0	0.278919995	0	0	0.727196737	82.34245315
V4	0	0.154423709	0	0	0.477778854	3.68373131
V4	0.1916605	0.317421628	0.040085029	0	0.54368824	34.51178451
V4	0.374439368	0.417592518	0.244678721	0	0.415557393	22.76528035
V4	NaN	0.614528769	0.280841295	0	NaN	NaN
V4	NaN	0.309449165	0	0	NaN	NaN
V4	1.136860262	0.448625175	0.598625005	0	0.473228247	43.53725672
V4	NaN	0.107934869	0.101583159	0	NaN	NaN
V4	NaN	NaN	0.142478416	0	NaN	NaN
V4	NaN	NaN	0.225968551	0	NaN	NaN
V4	NaN	0.252016396	0.030036364	0	NaN	NaN
V4	0	0.433440639	0	0	0.482560036	6.675152935
V4	0	0.199178866	0	0	0.418261477	28.9574142
V4	0.247533298	0.313616617	0.033733465	0	0.531886004	22.22185215
