# Supplementary material for: Specialized contributions of mid-tier stages of dorsal and ventral pathways to stereoscopic processing in macaque
Source: eLife. 2021 Feb 24;10:e58749. doi: 10.7554/eLife.58749 (PMC7959693; doi:10.7554/eLife.58749)
Supplement: Figure 5—figure supplement 1—source data 1. [file elife-58749-fig5-figsupp1-data1.csv]

BinCenter	MT	V4
0.05	0.4824	0.9911
0.15	0.0011	0.0081
0.25	0	0.0008
0.35	0.0455	0
0.45	0.1671	0
0.55	0.0839	0
0.65	0.0783	0
0.75	0.1411	0
0.85	0.0005	0
0.95	0	0
1.05	0	0
1.15	0	0
1.25	0	0
1.35	0	0
1.45	0	0
