# Supplementary material for: Specialized contributions of mid-tier stages of dorsal and ventral pathways to stereoscopic processing in macaque
Source: eLife. 2021 Feb 24;10:e58749. doi: 10.7554/eLife.58749 (PMC7959693; doi:10.7554/eLife.58749)
Supplement: Figure 6—figure supplement 2—source data 1. [file elife-58749-fig6-figsupp2-data1.csv]

Area	Model	b0	b1	b2
MT	Linear	0.3306	0.4093	0
V4	Linear	0.1041	0.6332	0
MT	Quadratic	0.3582	0.207	0.1728
V4	Quadratic	0.2359	-0.837	1.9672
