# Supplementary material for: Specialized contributions of mid-tier stages of dorsal and ventral pathways to stereoscopic processing in macaque
Source: eLife. 2021 Feb 24;10:e58749. doi: 10.7554/eLife.58749 (PMC7959693; doi:10.7554/eLife.58749)
Supplement: Figure 9—source data 3. [file elife-58749-fig9-data3.csv]

RelRFsize	AreaRatio
11.4285714285714	0.493241887905189
5.71428571428571	0.41414852501009
2.85714285714286	0.197582664076106
1.42857142857143	0.0684032133095264
0.714285714285714	0.046793439693386
